# Supplementary material for: Transcriptome Analysis of Rice Root Tips Reveals Auxin, Gibberellin and Ethylene Signaling Underlying Nutritropism
Source: Plant Cell Physiol. 2024 Jan 16;65(4):671–9. doi: 10.1093/pcp/pcae003 (PMC11094756; doi:10.1093/pcp/pcae003)
Supplement: pcae003_Supp [file pcae003_supp.zip]

Archive with 2 entries (2 files):
- suppl_data/pcp-2023-e-00278-File006.xlsx
- suppl_data/pcp-2023-e-00278-File007.xlsx
