# Supplementary material for: Transcriptome Analysis of Rice Root Tips Reveals Auxin, Gibberellin and Ethylene Signaling Underlying Nutritropism
Source: Plant Cell Physiol. 2024 Jan 16;65(4):671–9. doi: 10.1093/pcp/pcae003 (PMC11094756; doi:10.1093/pcp/pcae003)
Supplement: pcae003_Supp [file pcae003_supp.zip › suppl_data/pcp-2023-e-00278-File006.xlsx]

## Sheet: Supplementary Table S1
Supplementary Table S1. Genes differentially expressed between inside and outside tissues.
Gene ID	Log2FC	FDR	Normalized conunt data of each biological replication sample													Symbol					Primary accession	Gene description
			Inside tissues							Outside tissues
			i01	i02	i03	i04	i05	i06		o01	o02	o03	o04	o05	o06
Os01g0104400	-0.295493	0.0319826	1290	1320	1194	1292	1279	1266		1499	1514	1632	1518	1634	1546	OsEULS3					Q9FTY4	EUL-RELATED LECTIN S3	S-type euonymus-related lectin (EUL)	Response to ABA treatment	Ricin B-related lectin domain containing protein.
Os01g0273800	-1.12632	0.0181931	7	7	6	7	6	7		13	14	16	13	18	13	OsYUCCA9					Q9SDE9	FAD-dependent pyridine nucleotide-disulphide oxidoreductase domain containing protein.
Os01g0329900	-1.47622	0.000149107	8	9	8	12	9	15		26	39	38	19	35	22	OsGELP14					Q0JN40	GDSL esterase/lipase protein 14	Similar to Lipase homolog (Fragment).	Hypothetical conserved gene.
Os01g0356400	-0.645058	0.0357298	61	51	53	57	54	65		83	85	89	102	84	83	OsABCC8	OsMRP8a				Q8GU64	Multidrug resistance-associated protein 8	ABC transporter superfamily ABCC subgroup member 8
Os01g0369700	-0.597926	0.0121212	131	101	139	125	129	122		178	190	160	223	153	195	OsGSTF5					Q5ZC86	Similar to Glutathione S-transferase GST 8 (EC 2.5.1.18).	Phi-class glutathione S-transferase F5
Os01g0528800	-0.375267	0.00029238	801	796	824	845	811	798		1020	1082	1036	1013	1082	1065	CADL					Q5QM39	Similar to Cinnamyl alcohol dehydrogenase.
Os01g0676900	-1.05719	0.019087	14	11	14	14	13	12		25	28	24	33	25	30	OsSPEAR3					A2ZWH5	EAR-containing protein 3	SPL-like	Hypothetical conserved gene.
Os01g0826800	-0.733355	0.00611716	114	142	89	110	103	85		152	133	190	157	240	183						Q94D86	Conserved hypothetical protein.
Os01g0838200	-0.903988	0.00192238	167	167	143	150	140	115		246	214	261	310	340	310						Q0JHX0	Conserved hypothetical protein.
Os01g0848200	-0.492816	0.0163935	130	136	118	140	138	144		178	199	212	167	196	179	OsP5CS2	OsALDH18B2				Q941T1	Similar to Delta 1-pyrroline-5-carboxylate synthetase (P5CS) [Includes: Glutamate 5-kinase (EC 2.7.2.11) (Gamma-glutamyl kinase) (GK); Gamma-glutamyl phosphate reductase (GPR) (EC 1.2.1.41) (Glutamate-5-semialdehyde dehydrogenase) (Glutamyl-gamma-semialdehyde dehydrogenase)].	Aldehyde dehydrogenase 18B2	Pyrroline-5-carboxylate synthetase 2
Os01g0894300	-0.318901	0.00972817	421	413	410	410	421	360		485	478	488	524	509	539	OsFK2	OsFKI				Q0JGZ6	Fructokinase I	Fructokinase 2
Os02g0164800	-0.391919	0.000460346	357	363	350	374	350	372		455	477	483	448	506	461						Q6H6V5	C2H2-type domain containing protein.	Zinc finger
Os02g0273900	-0.459467	0.0180963	75	70	78	79	73	80		101	109	100	102	106	101						B9F4Y6	Conserved hypothetical protein.
Os02g0512000	-1.84008	0.00533981	7	4	6	5	3	5		17	13	13	33	25	21	OsSAUR10					Q6K613	Small auxin-up RNA 10	Auxin responsive SAUR protein family protein.
Os02g0532300	-1.13037	0.0489644	12	12	9	11	11	11		21	22	28	23	29	24						Q6ESF3	Alpha/beta hydrolase fold-1 domain containing protein.	Hypothetical conserved gene.
Os02g0611800	-0.781453	0.00454894	85	81	66	89	82	122		135	157	183	135	148	119	OsHCT2					Q6K638	Hydroxycinnamoyl CoA:shikimate/quinate hydroxycinnamoyl transferase 2	Similar to Hydroxyanthranilate hydroxycinnamoyltransferase 3.
Os02g0735200	-0.270129	0.0325827	5436	5693	5366	5648	5380	5361		6393	6508	6683	6213	7136	6589	OsGS1;1	OsGLN1;1					Glutamine synthetase shoot isozyme (EC 6.3.1.2) (Glutamate--ammonia ligase) (Clone lambda-GS28).	Glutamine synthetase 1	Cytosolic glutamine synthetase	Growth rate	Grain filling
Os03g0247200	-0.981804	0.00441089	237	234	191	218	209	193		359	337	417	429	465	417	OsTHION29	OsTHI29				Q10P49	Conserved hypothetical protein.
Os03g0307400	-0.370263	0.0484721	153	146	145	152	153	148		185	191	195	197	189	194						Q10MI7	Six-bladed beta-propeller	TolB-like domain containing protein.
Os03g0338400	-0.36818	0.048435	403	445	354	414	411	398		490	501	579	468	572	508	OsbHLH166					Q10LR1	Basic helix-loop-helix dimerisation region bHLH domain containing protein.	Basic helix-loop-helix protein 166
Os03g0602300	-0.669008	0.0169661	114	130	95	108	117	74		154	142	179	169	202	202	OsBRD1	CYP85A1/OsDWARF	OsBR6ox				Brassinosteroid biosynthetic enzyme	Brassinosteroid biosynthesis	Regulation of root growth	BR-6-oxidase	BR-deficient dwarf 1
Os03g0738600	-1.05549	0.0122624	177	172	131	154	167	121		278	258	341	362	350	361	OsLOX2	OsLOX-L2				P29250	LIPOXYGENASE L2	Seed germination and longevity
Os03g0784700	-0.375856	0.00160247	931	927	844	925	893	952		1137	1152	1252	1178	1251	1150	OsFNR					P41345	Ferredoxin-NADP reductase	Chloroplast precursor (EC 1.18.1.2) (FNR).	root isozyme
Os03g0856700	-1.66567	0.000509432	11	12	4	7	9	6		20	14	36	32	36	28	OsGA20ox1	OsGNP1				B6F2D9	Gibberellin 20 oxidase 1 (EC 1.14.11.-) (Gibberellin C-20 oxidase 1) (GA 20-oxidase 1) (Os20ox).		Grain Number per Panicle1	GRAIN NUMBER PER PANICLE 1
Os04g0386500	-0.753025	0.048435	22	17	20	21	16	32		34	35	36	42	37	29						Q0JDQ2	Similar to OSIGBa0148P16.4 protein.
Os04g0404800	-1.39868	1.3e-09	20	18	17	21	18	21		45	50	54	53	56	50						Q0JDG8	Similar to H0502B11.5 protein.
Os04g0415000	-1.57711	0.000509432	45	45	23	31	37	20		80	60	117	136	128	129	OsACL1	OsACL2				Q0JDB6	Abaxially curled leaf 1
Os04g0482100	-2.39397	2.42e-08	16	10	9	11	12	9		46	40	57	103	57	69	OsMSRA2.2					Q7XUP6	Methionine sulfoxide reductase A2.2	Similar to H0510A06.16 protein.
Os04g0485300	-0.382672	0.0339694	352	350	336	345	292	357		425	398	429	453	521	422	OsG6PDH1	OsG6PDH2				Q7X7I6	Similar to Glucose-6-phosphate 1-dehydrogenase.	D-glucose 6-phosphate dehydrogenase 2	cytosolic G6PDH
Os04g0526600	-1.46769	0.00831944	6	6	5	5	6	2		11	9	12	16	14	17	OsEnS-69					P29421	Similar to Alpha-amylase/subtilisin inhibitor (RASI).	Rice alpha-amylase/subtilisin inhibitor	Endosperm-specific gene 69
Os04g0613600	-1.63167	0.045433	6	2	8	5	2	9		14	13	8	27	17	12							Similar to 40S ribosomal protein S11.
Os04g0641700	-0.83456	1.44e-06	255	280	219	261	232	233		403	399	479	414	565	446	OsILI1	OsbHLH154				Q7X742	Similar to H0423H10.4 protein.	Basic helix-loop-helix protein 154	Increased Leaf Inclination1
Os04g0650800	-0.383444	0.0319826	2295	2125	1966	2094	2145	2148		2662	2571	2896	3106	2772	2793						Q7XMP6	Similar to Phosphoglycerate dehydrogenase.	Similar to H0212B02.14 protein.
Os05g0165200	-0.745225	0.000275671	69	69	64	72	67	70		105	113	118	107	124	111						Q6F2T0	Similar to predicted protein.
Os05g0196100	-0.795079	0.00721303	50	58	45	50	53	32		73	69	81	76	98	98	OsABCC14					Q0DK45	ABC transporter superfamily ABCC subgroup member 14	Multidrug resistance associated protein 14	Multidrug resistance associated protein 1
Os05g0403300	-0.986822	0.00506003	78	89	59	70	57	56		123	100	147	146	223	149						Q0DIB2	Peptidase A1 domain containing protein.
Os05g0443500	-0.25871	0.0297492	982	932	910	949	919	1019		1107	1103	1161	1189	1150	1095	OsFd4					Q40684	Similar to Ferredoxin VI	Ferredoxin B1	Chloroplast precursor (Fd VI).
Os05g0593200	-0.261234	0.0391781	595	619	558	608	579	617		692	702	753	677	772	690						Q0DFF8	Conserved hypothetical protein.
Os06g0495500	-0.839288	0.0118124	28	27	17	25	38	23		39	44	61	48	34	48						Q651L0	Multi antimicrobial extrusion protein MatE family protein.
Os06g0524400	-1.5418	0.00225399	4	4	8	6	2	4		16	16	10	15	35	18	OsTBL49					Q654T8	Protein of unknown function DUF231	Trichome birefringence-like 49
Os06g0637500	-0.639183	0.0142826	73	89	60	75	67	68		101	96	126	95	149	107	OsMYB102					Q67WF6	Myb transcription factor 102	Regulation of leaf senescence	R2R3-MYB
Os06g0725500	-1.00257	6.89e-07	46	46	42	49	37	55		83	86	94	85	118	80						A3BFJ3	Protein of unknown function DUF241
Os07g0489200	-1.37017	0.00160247	10	8	7	7	5	8		18	14	20	31	28	20						C7J5B0	UDP-glucuronosyl/UDP-glucosyltransferase family protein.
Os07g0631700	-0.445776	0.0430835	164	170	176	171	153	140		211	207	199	215	256	237						A3BMH8	EF-Hand type domain containing protein.
Os08g0111200	-1.61709	0.00518098	7	5	4	5	7	3		13	11	17	25	14	20						Q6ZCE0	Similar to predicted protein.	Beta-glucosidase	GBA2 type domain containing protein.
Os08g0190200	-0.39172	0.0287258	359	394	352	385	376	335		460	481	501	433	532	499						Q0J7I6	Similar to cDNA clone:J033051E20	Full insert sequence.
Os08g0560500	-0.720712	0.0171594	44	48	38	46	44	42		65	68	79	63	82	70	OsBISCPL1	OsSCP41				Q6YZH3	Defense responses against multiple biotic and abiotic stresses	Serine carboxypeptidase 41
Os09g0518200	-1.56854	0.000451371	8	6	6	8	12	7		20	28	30	25	17	26	OsSGT1	UGT74H3				Q69IV0	UDP:glucose salicylic acid glucosyltransferase	UDP-glucose-dependent glycosyltransferase 74H3	Chemically-induced disease resistance
Os10g0167250	-1.80926	0.0391781	1	1	3	3	1	1		7	10	5	7	11	10						A0A0P0XT48	Similar to Cytochrome P450 CYP76H18.
Os10g0345100	-1.4992	0.0126665	4	4	3	4	1	7		11	9	13	14	23	9						Q0IYA7	Multi antimicrobial extrusion protein MatE family protein.
Os10g0397400	-0.501578	6.99e-08	1423	1416	1395	1499	1360	1522		1937	2049	2056	1928	2190	1948	OsBRD2	OsDWF1	OsD-LDH3	OsLHDD10	OsLTBSG1	Q8RU48	Regulation of heading date and chlorophyll biosynthesis	Brassinosteroid (BR) biosynthesis	Cell elongation protein DIMINUTO/Dwarf1	Regulation of panicle and grain development	FAD-linked oxidoreductase protein	D-lactate dehydrogenase 3
Os10g0450000	-0.663536	0.00029238	276	249	183	229	260	259		345	330	460	444	361	365						Q0IXC5	Protein of unknown function DUF247	Hypothetical conserved gene.	Plant family protein.
Os10g0453000	-1.3073	0.0329743	29	23	22	25	16	38		52	45	57	73	79	45						Q0IXB2	Hypothetical protein.
Os10g0530200	-0.625292	0.0428625	53	49	37	43	40	49		64	54	77	82	81	65	OsGSTU26					Q0IW67	Similar to Glutathione S-transferase TSI-1 (EC 2.5.1.18) (Glutathione S- transferase 1).
Os10g0544900	-0.575464	0.00879721	103	104	119	119	110	101		153	174	148	144	165	167	OsPP114	OsPP2C72				Q7XCJ7	Similar to Protein phosphatase 2C-like protein.	Protein phosphatase 114	Protein phosphatase 2C72
Os10g0573800	-0.305826	0.0297492	484	491	458	488	490	465		570	584	612	578	610	599						A3C7K0	Mitochondrial carnitine/acylcarnitine carrier-like protein (A BOUT DE SOUFFLE) (Carnitine/acylcarnitine translocase-like protein) (CAC-like protein).
Os12g0227500	-2.0996	1.01e-06	3	3	5	6	5	3		18	28	18	16	24	27						Q2QVJ4	Similar to Beta-glucosidase aggregating factor.
Os12g0503000	-0.574588	0.0428625	107	110	106	115	95	118		154	159	163	150	193	152	OsUPS1					Q2QQ90	Ureide permease1	Allantoin transporter	Similar to Ureide permease 4.	Similar to Allantoin permease.	Ureide metabolism	Nitrogen molecular sensor
Os12g0624000	-0.272197	0.0297492	5795	5643	5212	5509	5634	5438		6481	6355	6951	7055	6782	6788						Q2QLY4	Putative 5-methyltetrahydropteroyltriglutamate- homocysteine methyltransferase	Similar to Methionine synthase protein.
Os01g0133200	0.846975	0.0339694	66	65	61	62	76	79		40	40	42	37	29	34						Q943S3	Conserved hypothetical protein.
Os01g0263300	0.680144	0.0489644	161	177	161	174	186	214		119	129	129	95	102	99	OsPOX1	ATP6				Q9LI45	Similar to Peroxidase 72 precursor (EC 1.11.1.7) (Atperox P72) (PRXR8) (ATP6a).	class III peroxidase 3	peroxidase 1	ATPASE SUBUNIT 6
Os01g0288200	0.638507	0.0241873	572	504	777	646	537	892		490	544	386	431	400	376						A2ZS15	Conserved hypothetical protein.
Os01g0313300	0.890868	0.00809507	66	67	66	57	64	57		37	31	33	39	32	36	OsERF68	AP2/EREBP3	ERF2			OsERF068	Ethylene response factor 68	APETALA2/ethylene-responsive element binding protein 3	Similar to EREBP-3 protein (Fragment).	Ethylene response factor 2
Os01g0525500	0.68303	0.0325827	75	73	119	82	81	65		54	53	35	50	44	57						Q5QLA1	Non-protein coding transcript.
Os01g0654100	1.06408	0.000733613	71	63	66	65	75	105		39	40	40	37	26	29						Q5VPD3	Similar to CTP synthase (EC 6.3.4.2) (UTP--ammonia ligase) (CTP synthetase).	CTP synthase domain containing protein.	Similar to CTP synthase.
Os01g0663300	0.754258	0.0171702	112	104	146	112	118	102		79	77	59	79	62	79						Q0JKM9	Similar to (1-4)-beta-mannan endohydrolase-like protein.
Os01g0888800	1.79278	0.0182983	15	11	12	10	10	20		5	3	4	7	3	3						A3A0D1	Conserved hypothetical protein.
Os02g0584700	1.53096	0.0391781	13	13	11	10	8	19		5	3	4	5	5	3						Q6YY34	Heavy metal transport/detoxification protein domain containing protein.
Os02g0719266	1.17853	0.0257428	27	19	34	22	32	21		12	11	8	16	5	13							Non-protein coding transcript.
Os02g0747900	0.942649	0.0203097	127	124	222	159	156	153		91	106	61	69	63	81	OsPGL2	OsILI5	OsBUL1	OsbHLH170		Q6YUX0	Atypical basic helix-loop-helix protein	BRASSINOSTEROID UPREGULATED1 LIKE1	Regulator of grain size and leaf angle	INCREASED LEAF INCLINATION 5	basic helix-loop-helix protein 170	Control of cell elongation
Os02g0786500	1.57294	0.00259925	12	12	13	14	15	31		6	8	7	4	3	3	OsPR1-21					Q6K4Q5	Similar to PR-1a pathogenesis related protein (Hv-1a) precursor.	pathogenesis-related protein 1-21
Os03g0116400	0.492508	0.0243883	137	162	140	145	147	146		107	106	110	88	110	100	OsRhmbd7					Q10SN4	Similar to Membrane protein.	Rhomboid 7
Os03g0125100	1.75341	6.41e-05	70	54	75	48	55	59		21	14	13	29	13	18	OsHYD3	OsDSM2	OsBCH1			Q10SE7	Drought and oxidative stress resistance	Beta-carotene hydroxylase
Os03g0169900	0.873691	0.00446224	61	50	55	46	61	49		31	26	27	41	21	32						Q10R68	Pathogenic type III effector avirulence factor Avr cleavage site domain containing protein.
Os03g0210500	0.477923	0.000719138	402	417	411	401	393	448		312	302	303	291	299	282						Q10Q43	Protein of unknown function DUF538 family protein.
Os03g0253200	0.93276	9.12e-06	114	109	94	90	118	102		57	47	58	65	43	54	OsWAG					Q10NZ6	Similar to WAG1; kinase.	WAVY ROOT GROWTH1
Os03g0319300	0.414745	0.00611716	2564	2547	2306	2378	2568	2777		1952	1867	2063	1973	1767	1790	OsCaM1-1	OsCaM1					Ca<sup>2+</sup> sensor	Ca<sup>2+</sup> signalling	Thermotolerance	calmodulin 1	calmodulin 3
Os03g0633500	1.33646	2.14e-09	162	168	184	153	179	161		74	67	62	68	55	67	OsIAA11					Q75GK0	A member of Aux/IAA family protein	Regulation of lateral root initiation
Os03g0633800	0.891387	0.00108268	436	391	712	500	439	569		302	323	198	259	224	249	OsIAA12					Q75GK1	Aux/IAA protein 12	Similar to IAA6 (Fragment).
Os03g0655400	2.0255	0.000463193	202	163	398	251	265	352		98	126	58	72	44	68	OsLEA24	WSI724				Q40711	Late embryogenesis abundant protein 24	Similar to LIP5.	Water stress-induced 724
Os03g0727600	1.72498	5.35e-05	30	21	37	23	18	43		10	7	6	14	7	7	OsACS1	ACC1				Q10DK7	ACC synthase	Ethylene biosynthesis	1-aminocyclopropane-1-carboxylic acid synthase 1
Os03g0740200	1.3921	1.91e-05	109	148	203	160	154	138		62	74	45	33	50	53						Q7Y1F7	Conserved hypothetical protein.
Os03g0764000	2.44614	1.24e-10	38	36	89	56	58	81		15	22	9	8	6	9						Q0DNA9	Acyl-CoA N-acyltransferase domain containing protein.
Os03g0769500	2.30757	0.00379078	17	8	11	7	15	21		2	1	1	5	0	1						Q75KA8	EF-Hand type domain containing protein.	CaM-like protein
Os04g0128900	0.493635	0.029572	246	208	231	216	277	249		175	175	171	199	120	168	OsYUCCA7	OsYUC5				Q0JF85	Flavin monooxygenase-like enzyme	Auxin biosynthesis	YUCCA-LIKE GENE 7
Os04g0173800	1.02384	0.0419184	16	19	23	19	16	17		11	10	8	8	11	9						Q0JF21	Lectin precursor (Agglutinin).	lectin	Agglutinin
Os04g0465500	1.50543	0.00879721	9	10	9	8	11	9		4	3	3	4	3	4						A3AUM9	Acyl-CoA N-acyltransferase domain containing protein.
Os04g0482600	0.491371	0.0238017	301	262	284	261	283	316		213	196	200	244	174	195						B7E8C3	Hypothetical conserved gene.
Os04g0492800	3.06249	8.36e-08	13	20	44	23	14	22		3	3	1	1	3	2	OsCML22					Q0JC44	calmodulin-like protein 22	Similar to H0425E08.6 protein.
Os04g0564700	0.870018	0.00666767	51	65	58	58	49	68		34	33	33	24	38	27						C7J0U6	WD40 repeat domain containing protein.	Similar to OSIGBa0158F05.3 protein.
Os04g0583700	1.15799	0.00809507	38	30	50	35	30	49		21	18	14	23	16	16						Q0JAQ8	Zinc finger	FYVE-type domain containing protein.
Os04g0592600	0.681556	5.79e-08	510	448	479	424	519	459		312	278	287	367	234	306						B7EIW6	Similar to OSIGBa0142I02-OSIGBa0101B20.17 protein.
Os04g0600000	1.52024	0.00611716	15	11	14	11	17	15		5	4	4	6	2	4						Q0JAG7	Similar to Transfactor-like protein.
Os04g0608300	1.46749	0.00029238	27	24	21	17	23	17		8	5	7	12	6	8	OsSAUR20					A3AX83	SMALL AUXIN-UP RNA 20	Auxin responsive SAUR protein domain containing protein.
Os04g0610400	1.18649	0.00972817	46	37	46	40	47	61		25	24	22	27	15	19	OsAP2-39	OsERF077	OsDLN121	AP2/EREBP#149		Q7XPL6	APETALA-2-like transcription Factor	ETHYLENE RESPONSE FACTOR 77	Control of the abscisic acid (ABA)/gibberellin (GA) balance	DLN motif protein 121
Os04g0662200	0.772737	0.028848	105	89	95	93	118	129		67	69	69	71	44	57	OsSAUR22					Q7XM23	Auxin responsive SAUR protein family protein.	Small auxin-up RNA 22
Os04g0667600	1.52612	0.0357298	42	48	28	38	49	66		20	20	29	16	15	14						Q0J984	Heavy metal transport/detoxification protein domain containing protein.
Os05g0119300	1.23595	0.00706234	119	122	136	107	115	109		55	46	43	54	45	51						B7EJK6	Similar to ESTs AA754121.
Os05g0138000	1.04217	0.00244459	215	196	190	177	205	230		115	100	112	128	89	100						B7F6D8	Conserved hypothetical protein.
Os05g0176700	0.723809	0.0163935	274	268	298	269	247	339		191	180	170	181	175	159						Q6AT22	Conserved hypothetical protein.
Os05g0178600	0.420237	0.0238017	270	277	317	274	254	266		216	202	182	207	216	209	OsIAA15					Q6AT10	Similar to Auxin-responsive protein (Aux/IAA) (Fragment).	Aux/IAA protein 15
Os05g0230700	0.459469	1.22e-05	1211	1278	1306	1242	1236	1283		958	941	903	872	913	897	OsIAA17					Q75GB1	Similar to Auxin-responsive protein IAA17.	Aux/IAA protein 17
Os05g0405000	0.623821	0.0025523	2748	2729	2598	2517	2780	2853		1830	1702	1814	1849	1579	1685	OsPPDKB	OsPPDK	OsPBDK	PPDK1	CPDK1	Q6AVA8	Modulation of carbon flow for starch and lipid biosynthesis during grain filling	Chloroplastic pyruvate orthophosphate dikinase (PPDK	Cytosolic pyruvate orthophosphate dikinase (PPDK	Starch metabolism and structure	orthophosphate dikinase 1	pyruvate orthophospate dikinase	FLOURY ENDOSPERM 4
Os05g0477600	0.598106	0.0238017	119	109	131	119	140	125		90	97	83	88	65	86	OsEXPA4	OsaEXPa1.22				Q0DHB7	Alpha-expansin-4	Non-protein coding transcript.
Os05g0495300	0.894376	0.00706234	72	67	95	68	65	65		44	37	30	46	37	42						Q65X72	Conserved hypothetical protein.	Hypothetical conserved gene.	Non-protein coding transcript.
Os05g0577500	1.38181	0.00116376	34	35	31	29	33	38		15	13	14	15	12	12	OsCML14					Q6L5F4	EF-Hand type domain containing protein.	Calmodulin-like protein 14
Os06g0142200	0.808171	0.0122624	299	257	285	222	240	232		159	116	127	215	137	159	OsENOD93a					O82787	Similar to cDNA clone:J033147G13	full insert sequence.	early nodulin 93A
Os06g0255200	0.568196	0.000463193	188	167	208	169	169	180		129	114	104	144	110	122						C7J3X4	Conserved hypothetical protein.	Hypothetical conserved gene.
Os06g0597000	0.454753	0.045035	272	285	337	302	300	291		230	244	201	196	207	220	OsIAA23					Q69VE0	Auxin/Indole-3-Acetic Acid (Aux/IAA) gene family member	Postembryonic maintenance of QC (quiescent center)	Similar to Auxin-responsive protein IAA23.	Auxin-responsive Aux/IAA gene family member 23	Development of roots and shoots
Os06g0638000	0.412398	0.0314569	152	147	159	148	139	175		121	116	112	119	114	107	OsDCM1	SAW1				Q0DAR0	CCCH-tandem zinc finger protein	Meiotic cytokinesis	Regulation of gibberellin homeostasis	Control of anther development	defective callose in meiosis 1
Os06g0657500	1.11367	0.00152283	24	23	28	21	25	19		12	10	9	13	9	12	OsPLT2	OsHL6	AP2/EREBP60			Q0DAF3	AP2/ERF transcription factor	Regulation of trichome formation	APETALA2/ethylene-responsive element binding protein 60	Hypothetical conserved gene.
Os06g0666800	0.747372	0.000213137	423	393	496	425	433	488		301	303	255	290	239	267						Q655W0	Conserved hypothetical protein.
Os06g0688100	0.312867	0.00988257	710	687	788	719	710	755		613	615	553	597	557	581	OsDLN173					Q653F3	RNA polymerase I specific transcription initiation factor RRN3 domain containing protein.	RNA polymerase I specific transcription initiation factor RRN3 family protein.	Hypothetical conserved gene.	DLN repressor 173	DLN motif protein 173
Os07g0449700	3.5606	8.37e-08	24	12	29	14	20	32		3	2	1	5	0	1	OsRRA5	OsRR7				Q0PVB3	A-TYPE RESPONSE REGULATOR 7	ARABIDOPSIS- RESPONSE-REGULATOR5	Cytokinin signaling
Os07g0510900	0.457424	0.0238017	256	246	250	251	274	304		201	209	206	194	166	179						Q0D651	Similar to L-ascorbate oxidase.
Os07g0573000	0.744127	0.00401273	69	79	73	74	87	72		48	50	49	39	40	45						Q6ZL23	Conserved hypothetical protein.
Os07g0583600	0.599917	0.0142826	107	121	102	107	129	105		76	77	83	67	67	75	OsCIGR2	OsGRAS36				Q8GVE1	Similar to Chitin-inducible gibberellin-responsive protein 2.	Chitin-inducible gibberellin-responsive protein 2	GA response modulator protein
Os07g0661400	1.47469	0.00129583	48	42	41	37	37	61		20	15	18	23	16	14						Q7EZY8	Conserved hypothetical protein.
Os08g0178400	1.93464	4.2e-05	70	51	70	43	51	58		18	11	11	28	10	15							Non-protein coding transcript.
Os08g0178500	1.92426	0.0419184	19	16	8	8	21	8		3	1	4	7	1	4						A3BQ75	Similar to H0315F07.12 protein.
Os08g0205800	2.26634	0.00975273	12	11	18	14	12	29		5	6	4	4	3	2							Hypothetical conserved gene.	A0A0P0XCY1
Os08g0266200	0.479156	0.045433	107	100	104	95	103	104		76	69	71	84	66	73						Q0J6U9	Similar to T24D18.25 protein.
Os08g0420600	0.308018	0.0280309	536	537	544	527	538	553		451	441	438	443	425	432						A3BT75	Similar to Permease 1.
Os08g0533300	0.676416	0.000742166	122	129	110	111	146	109		78	74	83	77	63	79						Q0J456	Similar to ACR5.
Os08g0547200	0.506816	0.0241873	110	107	94	94	107	108		74	66	78	82	66	70						Q0J3X4	RabGAP/TBC domain containing protein.
Os08g0551900	1.19138	0.000482554	54	53	90	52	33	53		26	18	13	26	29	22						Q6Z3H3	Hypothetical conserved gene.
Os08g0553750	0.709726	0.0308443	72	63	126	75	66	64		49	45	27	50	39	49						A0A0P0XI74	Protein of unknown function DUF241	plant domain containing protein.
Os09g0306500	1.12932	0.000119097	109	91	160	120	104	185		72	79	51	63	49	50						C7J6K0	Similar to DVL6/RTFL16 (ROTUNDIFOLIA LIKE 16).
Os09g0306566	1.19288	0.0228827	34	37	106	62	40	56		30	42	14	15	24	23						A0A0P0XKJ2	Hypothetical conserved gene.
Os09g0401300	0.462671	0.00314036	304	317	295	288	291	309		225	207	222	221	221	212	OsJAZ4	OsJAZ8	OsTIFY6b			Q6ES51	TIFY GENE 6B	Negative modulation of JA signaling and antiviral defense	A member of the JASMONATE ZIM-domain (JAZ) family	Similar to ZIM motif family protein.	Jasmonate ZIM-domain protein 8	Jasmonate ZIM-domain protein 4.
Os09g0459200	0.967712	0.00278702	74	67	127	97	96	110		59	78	42	43	37	48	OsSG1					Q67TY9	Short grain 1	Brassinosteroid signaling	Control of organ length	Unknown product
Os09g0469900	0.486197	0.00152615	342	338	337	313	353	302		248	228	234	262	219	253						Q6K4A3	Similar to Queuine tRNA-ribosyltransferase (EC 2.4.2.29) (tRNA-guanine transglycosylase) (Guanine insertion enzyme).	Similar to Queuine tRNA-ribosyltransferase.
Os09g0470500	0.772686	0.00546885	137	142	144	141	166	157		92	98	92	79	70	82	OsHox4					Q6K498	Homeodomain-leucine zipper (HD-Zip) protein	Homeodomain transcription factor HOX4	Regulation of gibberellin signaling	Homeobox-leucine zipper protein HOX4	HD-ZIP protein HOX4	HOMEOBOX GENE 4	rice homeobox gene 4
Os09g0481100	0.626535	2.11e-05	189	175	211	180	190	194		133	127	114	136	109	125	OsSNDP10					Q0J0V9	Similar to Phosphatidylinositol transfer-like protein IV.	Sec14-nodulin domain-containing protein 10
Os09g0543900	0.550284	0.00314036	210	262	197	209	200	213		147	130	156	126	172	136	OsPHT3					Q7XXN5	Transferase family protein.	putrescine N-hydroxycinnamoyltransferase	putrescine hydroxycinnamoyl transferase 3
Os10g0140700	1.43002	7.43e-08	132	96	113	87	123	119		47	36	39	69	26	42						Q8W343	Hypothetical conserved gene.
Os10g0162100	0.57869	0.0361698	494	358	448	376	423	515		313	270	272	437	220	279						Q33AV7	Hypothetical conserved gene.
Os10g0337500	0.317598	0.0269951	291	299	318	296	303	280		248	244	229	236	234	248	OsDLN232					Q339R3	Zinc finger	DHHC-type domain containing protein.	DLN motif protein 232	DLN repressor 232
Os10g0507700	1.2013	0.00173141	59	69	117	95	98	95		43	65	32	22	28	35						Q8LN95	Conserved hypothetical protein.
Os10g0509100	0.495655	0.000247945	1388	1479	1398	1358	1367	1428		1035	969	1007	976	1014	970						Q337D0	Similar to predicted protein.
Os10g0521000	0.810017	0.00406304	238	193	244	198	230	235		136	121	113	164	94	125	OsTRE1	OsTRE				Q9FWC1	Trehalase 1	Salt stress tolerance
Os10g0551200	0.736895	2.37e-05	170	175	235	198	198	195		132	147	107	106	107	122	OsGRAS40					Q0IVV5	GRAS protein 40	Similar to Scl1 protein (Fragment).
Os10g0556100	0.441352	0.00454894	659	650	714	667	707	691		534	543	498	509	460	509	OsEXPB4	OsaEXPb1.7				Q94LR4	Similar to beta-expansin EXPB4.	Beta-expansin-4
Os11g0167800	2.28898	0.00536354	16	15	29	15	17	11		5	4	2	6	3	6	OsASR1	OsASR5	OsASR2			Q53JF7	ABSCISIC ACID-STRESS-RIPENING-INDUCIBLE 5 PROTEIN	Chaperone-like protein	ABA-mediated regulation of stomatal closure	Drought tolerance	Aluminum tolerance
Os11g0194900	0.733464	0.00809507	111	95	117	93	118	91		66	59	54	79	46	69	OsRLCK315					Q53LH9	Receptor-like Cytoplasmic Kinase 315	core domain containing protein.
Os11g0668300	1.999	0.000509432	9	12	17	14	17	16		4	6	3	1	2	3						A3CDR8	Hypothetical conserved gene.
Os12g0144600	0.445399	0.000460346	259	247	276	254	266	275		204	203	189	203	175	192	OsHMP46					Q0IQ54	Heavy metal transport/detoxification protein domain containing protein.	Heavy-metal-associated domain-containing protein	Heavy metal-associated protein 46
Os12g0404400	0.883997	0.0204762	39	37	46	42	37	69		27	29	24	23	22	19						Q8LQ87	Non-protein coding transcript.
Os12g0410050	0.731363	0.00266224	259	222	280	239	254	290		177	171	152	190	133	157						B9GCU0	Hypothetical conserved gene.
Os12g0573600	2.3151	5.3e-07	69	66	95	70	87	94		22	23	16	18	11	16							Similar to predicted protein.	A0A0P0YBL3
Os12g0574400	0.408752	0.0495821	150	134	139	126	136	139		106	92	98	127	92	103						Q2QN93	Similar to BPM.
Os12g0601300	0.289462	0.0391781	686	669	762	708	734	716		609	633	562	583	535	592	OsIAA30					P0C132	Similar to Auxin-responsive protein (Aux/IAA) (Fragment).	Aux/IAA protein 30
Os12g0601400	0.463482	0.000245189	2604	2707	3155	2884	2800	2978		2197	2333	1958	1874	1984	2017	OsIAA3	OsIAA31				P0C133	Similar to Auxin-responsive protein (Aux/IAA) (Fragment).	Aux/IAA protein 3	Aux/IAA protein 31
