# Supplementary material for: Transcriptome Analysis of Rice Root Tips Reveals Auxin, Gibberellin and Ethylene Signaling Underlying Nutritropism
Source: Plant Cell Physiol. 2024 Jan 16;65(4):671–9. doi: 10.1093/pcp/pcae003 (PMC11094756; doi:10.1093/pcp/pcae003)
Supplement: pcae003_Supp [file pcae003_supp.zip › suppl_data/pcp-2023-e-00278-File007.xlsx]

## Sheet: Supplementary Table S2
Supplementary Table S2. Quality of extracted total RNA.
Tissue	Rep.	Conc. (ng/µl)	Yield (ng)	RIN*
Inner	1	0.888	22.2	6.2
	2	0.656	16.4	6.7
	3	0.592	14.8	5.5
	4	0.672	16.8	5.6
	5	0.784	19.6	6.7
	6	0.632	15.8	7.1
Outer	1	0.704	17.6	6.7
	2	0.624	15.6	6.8
	3	0.704	17.6	5.5
	4	1.368	34.2	5.6
	5	0.736	18.4	6.6
	6	0.616	15.4	7.2
*RNA Integrity Number
